# Supplementary material for: Past and present foodscapes of a traditional fermented milk, mabisi, in three Zambian regions
Source: PLoS One. 2024 Dec 31;19(12):e0310507. doi: 10.1371/journal.pone.0310507 (PMC11687773; doi:10.1371/journal.pone.0310507)
Supplement: S3 Table — (XLSX) [file pone.0310507.s004.xlsx]

## Sheet: Choma
		Name of respondent		1	2	3	4	5	6	7	8	9	10	11	12	13	14	15	16	17	18
1. Questionnaire administration information
	1.7	Main language used by respondent	1. English	1.English	2. Tonga	2. Tonga	2. Tonga	2. Tonga	2. Tonga	1.English	2. Tonga	2. Tonga	2. Tonga	2. Tonga	2. Tonga	1.English	1.English	1.English	1.English	2. Tonga	2. Tonga
			2. Tonga
			3. Ila
			4. Lozi
			5. Nyanja/ Nsenga
			6. Ngoni
			7. Chewa
			8. Tumbuka
			9. Bemba
			10. Other (specify)
	1.8	Was a translator used?	1. Yes
			2. No	2. No	2. No	2. No	2. No	2. No	2. No	2. No	1. Yes	1. Yes	1. Yes	1. Yes	1. Yes	2. No	2. No	2. No	2. No	1. Yes	1. Yes
2. Socio - demographic information
	N°	Questions	Answers
	2.1	Gender	1. Male	2. female	1. Male	1. Male	1. Male	2. female	1. Male	1. Male	2. female	1. Male	1. Male	2. female	2. female	1. Male	1. Male	1. Male	1. Male	1. Male	1. Male
			2. Female
	2.2	Location	Village
			Camp
			Block
			District
			Province
	2.3	Ethnic group (Tribe)	1. Tonga	1. Tonga	1. Tonga	1. Tonga	1. Tonga	1. Tonga	1. Tonga	3. Lozi	1. Tonga	1. Tonga	1. Tonga	1. Tonga	1. Tonga	2. Ila	2. Ila	2. Ila	1. Tonga	1. Tonga	1. Tonga
			2. Ila
			3. Lozi
			4. Nsenga
			5. Ngoni
			6. Chewa
			7. Tumbuka
			8. Bemba
			9. Other (specify)
	2.4	Marital status	1. Single
			2. Married	2	2	2	2	2	2	2	2	2	2	4	2	2	1	2	2	2	2
			3. Divorced
			4. Widow/ widower
	2.5	Age in years	1. ≤18	6	3	4	6	6	6	6	5	6	6	6	6	6	2	6	6	6	4
			2. 19-29
			3. 30-39
			4. 40-49
			5. 50-59
			6. 60+
	2.6	Education level	1. No education	5	3	2	3	1	2	5	2	3	2	2	3	5	5	5	5	2	2
			2. Primary (Grade 7)
			3. Secondary (O-Level or A-Level)
			4. Vocational training
			5. Tertiary (diploma or degree)
			6. Other (specify)
	2.7	Who is head of the household?	1. Father	2. Mother	1. Father	1. Father	1. Father	1. Father	1. Father	1. Father	8. Other (specify) Husband		1. Father	2. Mother	2. Mother	1. Father	4. Grandmother	1. Father	1. Father	1. Father	1. Father
			2. Mother
			3. Child
			4. Grandmother
			5. Grandfather
			6. Aunt
			7. Uncle
			8. Other (specify)
	2.8	Size of the Household	1. 0-6	1. 0-6	2. 6-10	2. 6-10	1. 0-6	1. 0-6	2. 6-10	2. 6-10	1. 0-6	2. 6-10	2. 6-10	1. 0-6	2. 6-10	1. 0-6	1. 0-6	1. 0-6	1. 0-6	2. 6-10	2. 6-10
			2. 6-10
			3. >10
			4. Other (specify)
	2.9	Source of income	1. Full time employment
			2. Part-time employment
			3. Agriculture	3	3	3	3	3	3	4	3	3	3	3	3	3	3	4	3	3	3
			4. Business								4	4
			5. Supported by family member
			6. Other (specify)
	2.1	Monthly household income	1. <K100
			2. K100 – K400
			3. K500 – K999
			4. K1000 – K1500	6. >K2000	4. K1000 – K1500	5. K1501 – K2000	6. >K2000	5. K1501 – K2000	6. >K2000	6. >K2000	2. K100 – K400	2. K100 – K400	2. K100 – K400	6. >K2000	3. K500 – K999	5. K1501 – K2000	6. >K2000	6. >K2000	6. >K2000	3. K500 – K999	2. K100 – K400
			5. K1501 – K2000
			6. >K2000

## Sheet: Chipata  
Name of respondent			1	2	3	4	5	34	35	36	37	38	39	40	41	42	43	44	45	46	47
Contact Number (Mobile phone)
Main language used by respondent	Main language used by respondent	1. English	5	1	5	5	5	5	5	7	5	5	6	5	7	5	6	5	5	1	6
		2. Tonga
		3. Ila
		4. Lozi
		5. Nyanja/ Nsenga
		6. Ngoni
		7. Chewa
		8. Tumbuka
		9. Bemba
		10. Other (specify)
Was a translator used?	Was a translator used?	1. Yes
		2. No	2	2	2	2	2	2	2	2	2	2	2	2	2	2	2	2	2	2	2
Questions	Questions	Answers
Gender	Gender	1. Male	2	1	2	1	2	2	2	1	1	1	1	2	2	2	2	2	2	1	1
		2. Female
Location	Location	Village
		Camp
		Block
		District
		Province
Ethnic group (Tribe)	Ethnic group (Tribe)	1. Tonga	5	7	5	7	6	5	5	6	7	5	5	5	6	6	5	4	6	6	6
		2. Ila
		3. Lozi
		4. Nsenga
		5. Ngoni
		6. Chewa
		7. Tumbuka
		8. Bemba
		9. Other (specify)
Marital status	Marital status	1. Single	2	2	2	2	3	2	2	2	2	2	2	3	3	2	3	2	2	2	2
		2. Married
		3. Divorced
		4. Widow/ widower
Age in years	Age in years	1. ≤18	3	5	6	4	5	5	4	5	4	3	5	6	5	3	3	4	4	6	5
		2. 19-29
		3. 30-39
		4. 40-49
		5. 50-59
		6. 60+
Education level	Education level	1. No education	3	5	3	1	3	2	1	2	2	1	2	1	2	1	2	2	1	5	1
		2. Primary (Grade 7)
		3. Secondary (O-Level or A-Level)
		4. Vocational training
		5. Tertiary (diploma or degree)
		6. Other (specify)
Who is head of the household?	Who is head of the household?	1. Father	1	1	1	1	2	2	1	1	1	1	1	2	1	1	2	2	1	1	1
		2. Mother
		3. Child
		4. Grandmother
		5. Grandfather
		6. Aunt
		7. Uncle
		8. Other (specify)
Size of the Household	Size of the Household	1. 0-6	2	2	1	3	1	3	3	1	2	1	2	1	1	2	2	2	3	1	2
		2. 6-10
		3. >10
		4. Other (specify)
Source of income	Source of income	1. Full time employment	3	3	3	3	3	3	3	3	3	3	3	3	3	3	3	3	3	3	3
		2. Part-time employment		4		4		4					2	4							4
		3. Agriculture
		4. Business
		5. Supported by family member
		6. Other (specify)
Monthly household income	Monthly household income	1. <K100	3	6	4	6	3	4	2	3	4	1	2	2	2	1	1	2	4	5	3
		2. K100 – K400
		3. K500 – K999
		4. K1000 – K1500
		5. K1501 – K2000
		6. >K2000

## Sheet: Lundazi
Name of respondent		6	7	8	9	10	11	12	13	14	15	16	17	18	19	20	21	48	49
Main language used by respondent	1. English	5	8	8	8	1	7	8	1	8	8	8	8	8	9	8	8	5	1
	2. Tonga					8
	3. Ila
	4. Lozi
	5. Nyanja/ Nsenga
	6. Ngoni
	7. Chewa
	8. Tumbuka
	9. Bemba
	10. Other (specify)
Was a translator used?	1. Yes
	2. No	2	2	2	2	2	2	2	2	2	2	2	2	2	2	2	2	2	2
Questions	Answers
Gender	1. Male	2	1	1	2	2	2	2	1	2	2	1	2	2	2	2	2	1	1
	2. Female
Location	Village
	Camp
	Block
	District
	Province
Ethnic group (Tribe)	1. Tonga	7	7	7	6	7	6	5	7	7	7	7	6	7	8	7	9	7	7
	2. Ila																Kunda
	3. Lozi
	4. Nsenga
	5. Ngoni
	6. Chewa
	7. Tumbuka
	8. Bemba
	9. Other (specify)
Marital status	1. Single	2	2	2	2	2	4	2	4	2	2	2	2	4	2	2	4	2	2
	2. Married
	3. Divorced
	4. Widow/ widower
Age in years	1. ≤18	3	6	5	6	5	6	6	6	5	4	5	5	6	6	5	6	6	6
	2. 19-29
	3. 30-39
	4. 40-49
	5. 50-59
	6. 60+
Education level	1. No education	3	2	3	2	3	2	2	5	2	2	2	2	2	2	2	1	2	3
	2. Primary (Grade 7)
	3. Secondary (O-Level or A-Level)
	4. Vocational training
	5. Tertiary (diploma or degree)
	6. Other (specify)
Who is head of the household?	1. Father	1	1	1	1	1	2	1	1	1	1	1	1	2	2	1	2	1	1
	2. Mother
	3. Child
	4. Grandmother
	5. Grandfather
	6. Aunt
	7. Uncle
	8. Other (specify)
Size of the Household	1. 0-6	1	3	3	1	1	1	2	1	2	2	2	1	1	2	2	2	2	3
	2. 6-10
	3. >10
	4. Other (specify)
Source of income	1. Full time employment	3	3	3	3	3	3	3	3	3	3	3	3	3	3	3	3	3	3
	2. Part-time employment	4																	4
	3. Agriculture
	4. Business
	5. Supported by family member
	6. Other (specify)
Monthly household income	1. <K100	3	4	6	1	3	3	1	2	3	2	2	3		2	6	4	1	3
	2. K100 – K400
	3. K500 – K999
	4. K1000 – K1500
	5. K1501 – K2000
	6. >K2000

## Sheet: Sinda
Name of respondent		22	23	24	25	26	27	28	29	30	31	32	33
Main language used by respondent	1. English	5	5	5	5	5	7	5	5	5	7	5	5
	2. Tonga
	3. Ila
	4. Lozi
	5. Nyanja/ Nsenga
	6. Ngoni
	7. Chewa
	8. Tumbuka
	9. Bemba
	10. Other (specify)
Was a translator used?	1. Yes	2	2	2	2	2	2	2	2	2	2	2	2
	2. No
Questions	Answers
Gender	1. Male	1	1	2	2	1	1	2	2	1	2	2	1
	2. Female
Location	Village
	Camp
	Block
	District
	Province
Ethnic group (Tribe)	1. Tonga	4	4	4	4	4	6	4	4	4	6	4	6
	2. Ila							9 Mumba
	3. Lozi
	4. Nsenga
	5. Ngoni
	6. Chewa
	7. Tumbuka
	8. Bemba
	9. Other (specify)
Marital status	1. Single	2	2	2	4	2	2	4	2	2	4	2	2
	2. Married
	3. Divorced
	4. Widow/ widower
Age in years	1. ≤18	5	5	6	5	6	6	5	4	5	6	3	4
	2. 19-29
	3. 30-39
	4. 40-49
	5. 50-59
	6. 60+
Education level	1. No education	2	2	2	2	2	2	1	2	2	1	3	3
	2. Primary (Grade 7)		N=12	%
	3. Secondary (O-Level or A-Level)
	4. Vocational training
	5. Tertiary (diploma or degree)
	6. Other (specify)
Who is head of the household?	1. Father	1	1	1	2	1	1	2	1	1	2	1	1
	2. Mother
	3. Child
	4. Grandmother
	5. Grandfather
	6. Aunt
	7. Uncle
	8. Other (specify)
Size of the Household	1. 0-6	2	2	1	2	1	1	2	2	1	1	1	1
	2. 6-10
	3. >10
	4. Other (specify)
Source of income	1. Full time employment	3	3	3	3	3	3	3	3	3	3	3	3
	2. Part-time employment
	3. Agriculture
	4. Business
	5. Supported by family member
	6. Other (specify)
Monthly household income	1. <K100	3	3	5	3	1	3	2	2	2	1	5	3
	2. K100 – K400
	3. K500 – K999
	4. K1000 – K1500
	5. K1501 – K2000
	6. >K2000
